# Supplementary material for: Design of a Prospective Human–Animal Cohort Study to Evaluate the Role of Camels and Other Livestock Species in the Transmission of Brucella spp. to Humans in Kenya
Source: Int J Environ Res Public Health. 2025 Dec 12;22(12):1859. doi: 10.3390/ijerph22121859 (PMC12733042; doi:10.3390/ijerph22121859)
Supplement: Supplementary file 1 [file ijerph-22-01859-s001.zip]

Archive with 6 entries (6 files):
- Supplementary Material S1_Laboratory Protocols.pdf
- Supplementary Material S2_Household Baseline and Follow-up Questionnaire.pdf
- Supplementary Material S3_Herd Baseline_Follow-up_and Clinical Visit_Questionnaire.pdf
- Supplementary Material S4_Brucellosis Sick Visit Questionnaire.pdf
- Supplementary Material S5_Human-Animal Contact Questionnaire.pdf
- Supplementary Table S1_Study Site Characteristics.pdf
